# Supplementary material for: Non-autonomy of age-related morphological changes in the C. elegans germline stem cell niche
Source: bioRxiv. 2025 Oct 8:2025.06.13.658151. Originally published 2025 Jun 16. Preprint. [Version 2] doi: 10.1101/2025.06.13.658151 (PMC12262334; doi:10.1101/2025.06.13.658151)
Supplement: Supplement 3 [file media-3.xlsx]

## Sheet: README
Table S3
Includes properties analyzed, genotypes compared, statistical tests, and exact p-values. Please see Table S2 for proportion/mean values, standard deviation/error, and n values.

## Sheet: Figure 1
Genotype	Property Analyzed	Comparison	Test	p-value
Figure 1A
	Percent alive	N2 vs daf-2(rf)	Log-rank (Mantel-Cox) test	<0.0001
	Percent alive	N2 vs qIs57	Log-rank (Mantel-Cox) test	0.427
	Percent alive	qIs57 vs qIs57; daf-2(rf)	Log-rank (Mantel-Cox) test	<0.0001
	Percent alive	daf-2(rf) vs qIs57; daf-2(rf)	Log-rank (Mantel-Cox) test	0.036
Figure 1C
qIs57	Prop. nuclear displacement ≥5 µm	Day 1 vs Day 10	Fisher's exact test	<0.0001
	Nuclear displacement (µm)	Day 1 vs Day 10	Two-sided t test	4.3e-07
	Prop. with any CPs ≥20 µm	Day 1 vs Day 10	Fisher's exact test	0.011
	Number of CPs ≥20 µm	Day 1 vs Day 10	Two-sided t test	2e-12
	Mean length of CPs ≥20 µm	Day 1 vs Day 10	Two-sided t test	4.5e-06
	Maximum length of CPs ≥20 µm	Day 1 vs Day 10	Two-sided t test	3.6e-09
qIs57; daf-2(rf)	Prop. nuclear displacement ≥5 µm	Day 1 vs Day 10	Fisher's exact test	<0.0001
	Nuclear displacement (µm)	Day 1 vs Day 10	Two-sided t test	2.6e-05
	Prop. with any CPs ≥20 µm	Day 1 vs Day 10	Fisher's exact test	1
	Number of CPs ≥20 µm	Day 1 vs Day 10	Two-sided t test	0.13
	Mean length of CPs ≥20 µm	Day 1 vs Day 10	Two-sided t test	0.1
	Maximum length of CPs ≥20 µm	Day 1 vs Day 10	Two-sided t test	0.21
Figure 1D
qIs57; daf-2(rf)	Number of CPs ≥20 µm	Day 1 vs Day 10	Two-sided t test with Bonferroni correction	0.0127
	Mean length of CPs ≥20 µm	Day 1 vs Day 10	Two-sided t test with Bonferroni correction	1
	Maximum length of CPs ≥20 µm	Day 1 vs Day 10	Two-sided t test with Bonferroni correction	0.601
qIs57; daf-2(rf)	Number of CPs ≥20 µm	Day 1 vs Day 20	Two-sided t test with Bonferroni correction	0.232
	Mean length of CPs ≥20 µm	Day 1 vs Day 20	Two-sided t test with Bonferroni correction	1
	Maximum length of CPs ≥20 µm	Day 1 vs Day 20	Two-sided t test with Bonferroni correction	0.273
qIs57; daf-2(rf)	Number of CPs ≥20 µm	Day 1 vs Day 30	Two-sided t test with Bonferroni correction	0.000118
	Mean length of CPs ≥20 µm	Day 1 vs Day 30	Two-sided t test with Bonferroni correction	1
	Maximum length of CPs ≥20 µm	Day 1 vs Day 30	Two-sided t test with Bonferroni correction	0.00436
qIs57; daf-2(rf)	Number of CPs ≥20 µm	Day 10 vs Day 20	Two-sided t test with Bonferroni correction	1
	Mean length of CPs ≥20 µm	Day 10 vs Day 20	Two-sided t test with Bonferroni correction	1
	Maximum length of CPs ≥20 µm	Day 10 vs Day 20	Two-sided t test with Bonferroni correction	1
qIs57; daf-2(rf)	Number of CPs ≥20 µm	Day 10 vs Day 30	Two-sided t test with Bonferroni correction	0.215
	Mean length of CPs ≥20 µm	Day 10 vs Day 30	Two-sided t test with Bonferroni correction	1
	Maximum length of CPs ≥20 µm	Day 10 vs Day 30	Two-sided t test with Bonferroni correction	0.217
qIs57; daf-2(rf)	Number of CPs ≥20 µm	Day 20 vs Day 30	Two-sided t test with Bonferroni correction	0.443
	Mean length of CPs ≥20 µm	Day 20 vs Day 30	Two-sided t test with Bonferroni correction	1
	Maximum length of CPs ≥20 µm	Day 20 vs Day 30	Two-sided t test with Bonferroni correction	1

## Sheet: Figure 2
Genotype	Property Analyzed	Comparison	Test	p-value
Figure 2
qIs57	Proportion with any CPs ≥20 µm	Day 1 vs Day 10	Fisher's exact test	0.011
	Number of CPs ≥20 µm	Day 1 vs Day 10	Two-sided t test	<2.22E-16
	Mean length of CPs ≥20 µm	Day 1 vs Day 10	Two-sided t test	5.4e-10
	Maximum length of CPs ≥20 µm	Day 1 vs Day 10	Two-sided t test	<2.22E-16
qIs57; daf-2(rf)	Proportion with any CPs ≥20 µm	Day 1 vs Day 10	Fisher's exact test	1
	Number of CPs ≥20 µm	Day 1 vs Day 10	Two-sided t test	0.12
	Mean length of CPs ≥20 µm	Day 1 vs Day 10	Two-sided t test	0.00065
	Maximum length of CPs ≥20 µm	Day 1 vs Day 10	Two-sided t test	0.0021
daf-16(0); qIs57; daf-2(rf)	Proportion with any CPs ≥20 µm	Day 1 vs Day 10	Fisher's exact test	1
	Number of CPs ≥20 µm	Day 1 vs Day 10	Two-sided t test	1.5e-05
	Mean length of CPs ≥20 µm	Day 1 vs Day 10	Two-sided t test	0.0006
	Maximum length of CPs ≥20 µm	Day 1 vs Day 10	Two-sided t test	2.1e-05
daf-16(0); qIs57	Proportion with any CPs ≥20 µm	Day 1 vs Day 10	Fisher's exact test	0.118
	Number of CPs ≥20 µm	Day 1 vs Day 10	Two-sided t test	3.2e-09
	Mean length of CPs ≥20 µm	Day 1 vs Day 10	Two-sided t test	2.6e-08
	Maximum length of CPs ≥20 µm	Day 1 vs Day 10	Two-sided t test	1.1e-08

## Sheet: Figure 3
Genotype	Treatment	Property Analyzed	Comparison	Test	p-value
Figure 3A
daf-16(0); qIs57; daf-2(rf)		Proportion with any CPs ≥20 µm	Day 1 vs Day 10	Fisher's exact test	0.061
		Mean length of CPs ≥20 µm	Day 1 vs Day 10	Two-sided t test	<2.22E-16
daf-16(0); qIs57; daf-2(rf); daf-16p::daf-16(+)		Proportion with any CPs ≥20 µm	Day 1 vs Day 10	Fisher's exact test	1
		Mean length of CPs ≥20 µm	Day 1 vs Day 10	Two-sided t test	0.64
daf-16(0); qIs57; daf-2(rf); lag-2p::daf-16(+)		Proportion with any CPs ≥20 µm	Day 1 vs Day 10	Fisher's exact test	0.015
		Mean length of CPs ≥20 µm	Day 1 vs Day 10	Two-sided t test	0.017
daf-16(0); qIs57; daf-2(rf); ges-1p::daf-16(+)		Proportion with any CPs ≥20 µm	Day 1 vs Day 10	Fisher's exact test	1
		Mean length of CPs ≥20 µm	Day 1 vs Day 10	Two-sided t test	0.00024
daf-16(0); qIs57; daf-2(rf); unc-119p::daf-16(+)		Proportion with any CPs ≥20 µm	Day 1 vs Day 10	Fisher's exact test	1
		Mean length of CPs ≥20 µm	Day 1 vs Day 10	Two-sided t test	0.049
daf-16(0); qIs57; daf-2(rf); fos-1p::daf-16(+)		Proportion with any CPs ≥20 µm	Day 1 vs Day 10	Fisher's exact test	<0.0001
		Mean length of CPs ≥20 µm	Day 1 vs Day 10	Two-sided t test	0.00087
daf-16(0); qIs57; daf-2(rf); myo-3p::daf-16(+)		Proportion with any CPs ≥20 µm	Day 1 vs Day 10	Fisher's exact test	1
		Mean length of CPs ≥20 µm	Day 1 vs Day 10	Two-sided t test	0.94
Figure 3B
qIs57; daf-2(rf)	L4440	Mean length of CPs ≥20 µm	Day 1 vs Day 10	Two-sided t test	0.0003
	daf-16 RNAi	Mean length of CPs ≥20 µm	Day 1 vs Day 10	Two-sided t test	0.29
rrf-1(pk1417); qIs57; daf-2(rf)	L4440	Mean length of CPs ≥20 µm	Day 1 vs Day 10	Two-sided t test	2.7e-07
	daf-16 RNAi	Mean length of CPs ≥20 µm	Day 1 vs Day 10	Two-sided t test	0.00024
Figure 3C
qIs57; daf-2(rf)	3 mM Auxin	Mean length of CPs ≥20 µm	Day 1 vs Day 10	Two-sided t test	2e-05
daf-16::degron; qIs57; daf-2(rf)	3 mM Auxin	Mean length of CPs ≥20 µm	Day 1 vs Day 10	Two-sided t test	9.6e-08
daf-16::degron; qIs57; daf-2(rf); myo-3p::TIR1	3 mM Auxin	Mean length of CPs ≥20 µm	Day 1 vs Day 10	Two-sided t test	0.013

## Sheet: Figure 4
Genotype	Property Analyzed	Comparison	Test	p-value
Figure 4A
qIs57	Number of PZ nuclei	Day 1 vs Day 10	Two-sided t test	<2.22E-16
qIs57; daf-2(rf)	Number of PZ nuclei	Day 1 vs Day 10	Two-sided t test	6.6e-09
daf-16(0); qIs57; daf-2(rf)	Number of PZ nuclei	Day 1 vs Day 10	Two-sided t test	<2.22E-16
daf-16(0); qIs57; daf-2(rf); daf-16p::daf-16(+)	Number of PZ nuclei	Day 1 vs Day 10	Two-sided t test	0.1
daf-16(0); qIs57; daf-2(rf); myo-3p::daf-16(+)	Number of PZ nuclei	Day 1 vs Day 10	Two-sided t test	5.4e-07
Figure 4B
	Proportion of PZs with mitotic figures at Day 10	qIs57 vs qIs57; daf-2(rf)	One-sided Fisher's exact test	0.00677
	Proportion of PZs with mitotic figures at Day 10	qIs57 vs daf-16(0); qIs57; daf-2(rf)	One-sided Fisher's exact test	0.13158
	Proportion of PZs with mitotic figures at Day 10	qIs57 vs daf-16(0); qIs57; daf-2(rf); daf-16p::daf-16(+)	One-sided Fisher's exact test	0.00105
	Proportion of PZs with mitotic figures at Day 10	qIs57 vs daf-16(0); qIs57; daf-2(rf); myo-3p::daf-16(+)	One-sided Fisher's exact test	0.0013
	Proportion of PZs with mitotic figures at Day 10	qIs57; daf-2(rf) vs daf-16(0); qIs57; daf-2(rf)	One-sided Fisher's exact test	0.14949
	Proportion of PZs with mitotic figures at Day 10	qIs57; daf-2(rf) vs daf-16(0); qIs57; daf-2(rf); daf-16p::daf-16(+)	One-sided Fisher's exact test	0.27974
	Proportion of PZs with mitotic figures at Day 10	qIs57; daf-2(rf) vs daf-16(0); qIs57; daf-2(rf); myo-3p::daf-16(+)	One-sided Fisher's exact test	0.36374
	Proportion of PZs with mitotic figures at Day 10	daf-16(0); qIs57; daf-2(rf) vs daf-16(0); qIs57; daf-2(rf); daf-16p::daf-16(+)	One-sided Fisher's exact test	0.03648
	Proportion of PZs with mitotic figures at Day 10	daf-16(0); qIs57; daf-2(rf) vs daf-16(0); qIs57; daf-2(rf); myo-3p::daf-16(+)	One-sided Fisher's exact test	0.05669
	Proportion of PZs with mitotic figures at Day 10	daf-16(0); qIs57; daf-2(rf); daf-16p:: daf-16(+) vs daf-16(0); qIs57; daf-2(rf); myo-3p::daf-16(+)	One-sided Fisher's exact test	0.40156

## Sheet: Figure 5
Genotype	Property Analyzed	Comparison	Test	p-value
Figure 5C
qIs57	Mean length of CPs ≥20 µm	T0 vs +48 hrs at 25°C	Two-sided t test	0.18
	Maximum length of CPs ≥20 µm	T0 vs +48 hrs at 25°C	Two-sided t test	0.84
qIs57; glp-1(e2141)	Mean length of CPs ≥20 µm	T0 vs +48 hrs at 25°C	Two-sided t test	2.9e-09
	Maximum length of CPs ≥20 µm	T0 vs +48 hrs at 25°C	Two-sided t test	2.9e-09
Figure 5F
qIs57	Mean length of CPs ≥20 µm	T0 vs +48 hrs at 25°C	Two-sided t test	0.22
	Maximum length of CPs ≥20 µm	T0 vs +48 hrs at 25°C	Two-sided t test	0.073
glp-4(bn2) qIs57	Mean length of CPs ≥20 µm	T0 vs +48 hrs at 25°C	Two-sided t test	0.63
	Maximum length of CPs ≥20 µm	T0 vs +48 hrs at 25°C	Two-sided t test	0.67

## Sheet: Figure S3
Genotype	Property Analyzed	Comparison	Test	p-value
Figure S3A
qIs57	Proportion with nuclear displacement ≥5 µm	Day 1 vs Day 6	Fisher's exact test
	Nuclear displacement (µm)	Day 1 vs Day 6	Two-sided t test with Bonferroni correction	2.114e-07
	Proportion with any CPs ≥20 µm	Day 1 vs Day 6	Fisher's exact test
	Number of CPs ≥20 µm	Day 1 vs Day 6	Two-sided t test with Bonferroni correction	0.00026
	Mean length of CPs ≥20 µm	Day 1 vs Day 6	Two-sided t test with Bonferroni correction	1.7e-08
	Maximum length of CPs ≥20 µm	Day 1 vs Day 6	Two-sided t test with Bonferroni correction	2.6e-07
qIs57; daf-2(rf)	Proportion with nuclear displacement ≥5 µm	Day 1 vs Day 6	Fisher's exact test
	Nuclear displacement (µm)	Day 1 vs Day 6	Two-sided t test with Bonferroni correction	0.001583
	Proportion with any CPs ≥20 µm	Day 1 vs Day 6	Fisher's exact test
	Number of CPs ≥20 µm	Day 1 vs Day 6	Two-sided t test with Bonferroni correction	1
	Mean length of CPs ≥20 µm	Day 1 vs Day 6	Two-sided t test with Bonferroni correction	0.0088
	Maximum length of CPs ≥20 µm	Day 1 vs Day 6	Two-sided t test with Bonferroni correction	1
qIs57	Proportion with nuclear displacement ≥5 µm	Day 6 vs Day 10	Fisher's exact test
	Nuclear displacement (µm)	Day 6 vs Day 10	Two-sided t test with Bonferroni correction	0.713
	Proportion with any CPs ≥20 µm	Day 6 vs Day 10	Fisher's exact test
	Number of CPs ≥20 µm	Day 6 vs Day 10	Two-sided t test with Bonferroni correction	1.2e-05
	Mean length of CPs ≥20 µm	Day 6 vs Day 10	Two-sided t test with Bonferroni correction	1
	Maximum length of CPs ≥20 µm	Day 6 vs Day 10	Two-sided t test with Bonferroni correction	0.648
qIs57; daf-2(rf)	Proportion with nuclear displacement ≥5 µm	Day 6 vs Day 10	Fisher's exact test
	Nuclear displacement (µm)	Day 6 vs Day 10	Two-sided t test with Bonferroni correction	0.513
	Proportion with any CPs ≥20 µm	Day 6 vs Day 10	Fisher's exact test
	Number of CPs ≥20 µm	Day 6 vs Day 10	Two-sided t test with Bonferroni correction	0.214
	Mean length of CPs ≥20 µm	Day 6 vs Day 10	Two-sided t test with Bonferroni correction	0.215
	Maximum length of CPs ≥20 µm	Day 6 vs Day 10	Two-sided t test with Bonferroni correction	0.167
qIs57	Proportion with nuclear displacement ≥5 µm	Day 1 vs Day 10	Fisher's exact test	<0.0001
	Nuclear displacement (µm)	Day 1 vs Day 10	Two-sided t test with Bonferroni correction	1.298e-06
	Proportion with any CPs ≥20 µm	Day 1 vs Day 10	Fisher's exact test	0.011
	Number of CPs ≥20 µm	Day 1 vs Day 10	Two-sided t test with Bonferroni correction	6e-12
	Mean length of CPs ≥20 µm	Day 1 vs Day 10	Two-sided t test with Bonferroni correction	1.4e-05
	Maximum length of CPs ≥20 µm	Day 1 vs Day 10	Two-sided t test with Bonferroni correction	1.1e-08
qIs57; daf-2(rf)	Proportion with nuclear displacement ≥5 µm	Day 1 vs Day 10	Fisher's exact test	<0.0001
	Nuclear displacement (µm)	Day 1 vs Day 10	Two-sided t test with Bonferroni correction	7.877e-05
	Proportion with any CPs ≥20 µm	Day 1 vs Day 10	Fisher's exact test	1
	Number of CPs ≥20 µm	Day 1 vs Day 10	Two-sided t test with Bonferroni correction	0.403
	Mean length of CPs ≥20 µm	Day 1 vs Day 10	Two-sided t test with Bonferroni correction	0.313
	Maximum length of CPs ≥20 µm	Day 1 vs Day 10	Two-sided t test with Bonferroni correction	0.64
Figure S3B
qIs57; daf-2(rf)	Number of CPs ≥20 µm	Day 1 vs Day 6	Two-sided t test with Bonferroni correction	0.518
	Mean length of CPs ≥20 µm	Day 1 vs Day 6	Two-sided t test with Bonferroni correction	1
	Maximum length of CPs ≥20 µm	Day 1 vs Day 6	Two-sided t test with Bonferroni correction	1
qIs57; daf-2(rf)	Number of CPs ≥20 µm	Day 1 vs Day 10	Two-sided t test with Bonferroni correction	0.032
	Mean length of CPs ≥20 µm	Day 1 vs Day 10	Two-sided t test with Bonferroni correction	1
	Maximum length of CPs ≥20 µm	Day 1 vs Day 10	Two-sided t test with Bonferroni correction	1
qIs57; daf-2(rf)	Number of CPs ≥20 µm	Day 1 vs Day 20	Two-sided t test with Bonferroni correction	0.58
	Mean length of CPs ≥20 µm	Day 1 vs Day 20	Two-sided t test with Bonferroni correction	1
	Maximum length of CPs ≥20 µm	Day 1 vs Day 20	Two-sided t test with Bonferroni correction	0.684
qIs57; daf-2(rf)	Number of CPs ≥20 µm	Day 1 vs Day 25	Two-sided t test with Bonferroni correction	0.556
	Mean length of CPs ≥20 µm	Day 1 vs Day 25	Two-sided t test with Bonferroni correction	1
	Maximum length of CPs ≥20 µm	Day 1 vs Day 25	Two-sided t test with Bonferroni correction	1
qIs57; daf-2(rf)	Number of CPs ≥20 µm	Day 1 vs Day 30	Two-sided t test with Bonferroni correction	0.00026
	Mean length of CPs ≥20 µm	Day 1 vs Day 30	Two-sided t test with Bonferroni correction	1
	Maximum length of CPs ≥20 µm	Day 1 vs Day 30	Two-sided t test with Bonferroni correction	0.011
qIs57; daf-2(rf)	Number of CPs ≥20 µm	Day 6 vs Day 10	Two-sided t test with Bonferroni correction	1
	Mean length of CPs ≥20 µm	Day 6 vs Day 10	Two-sided t test with Bonferroni correction	1
	Maximum length of CPs ≥20 µm	Day 6 vs Day 10	Two-sided t test with Bonferroni correction	1
qIs57; daf-2(rf)	Number of CPs ≥20 µm	Day 6 vs Day 20	Two-sided t test with Bonferroni correction	1
	Mean length of CPs ≥20 µm	Day 6 vs Day 20	Two-sided t test with Bonferroni correction	1
	Maximum length of CPs ≥20 µm	Day 6 vs Day 20	Two-sided t test with Bonferroni correction	1
qIs57; daf-2(rf)	Number of CPs ≥20 µm	Day 6 vs Day 25	Two-sided t test with Bonferroni correction	1
	Mean length of CPs ≥20 µm	Day 6 vs Day 25	Two-sided t test with Bonferroni correction	1
	Maximum length of CPs ≥20 µm	Day 6 vs Day 25	Two-sided t test with Bonferroni correction	1
qIs57; daf-2(rf)	Number of CPs ≥20 µm	Day 6 vs Day 30	Two-sided t test with Bonferroni correction	0.01
	Mean length of CPs ≥20 µm	Day 6 vs Day 30	Two-sided t test with Bonferroni correction	1
	Maximum length of CPs ≥20 µm	Day 6 vs Day 30	Two-sided t test with Bonferroni correction	0.345
qIs57; daf-2(rf)	Number of CPs ≥20 µm	Day 10 vs Day 20	Two-sided t test with Bonferroni correction	1
	Mean length of CPs ≥20 µm	Day 10 vs Day 20	Two-sided t test with Bonferroni correction	1
	Maximum length of CPs ≥20 µm	Day 10 vs Day 20	Two-sided t test with Bonferroni correction	1
qIs57; daf-2(rf)	Number of CPs ≥20 µm	Day 10 vs Day 25	Two-sided t test with Bonferroni correction	1
	Mean length of CPs ≥20 µm	Day 10 vs Day 25	Two-sided t test with Bonferroni correction	1
	Maximum length of CPs ≥20 µm	Day 10 vs Day 25	Two-sided t test with Bonferroni correction	1
qIs57; daf-2(rf)	Number of CPs ≥20 µm	Day 10 vs Day 30	Two-sided t test with Bonferroni correction	0.538
	Mean length of CPs ≥20 µm	Day 10 vs Day 30	Two-sided t test with Bonferroni correction	1
	Maximum length of CPs ≥20 µm	Day 10 vs Day 30	Two-sided t test with Bonferroni correction	0.543
qIs57; daf-2(rf)	Number of CPs ≥20 µm	Day 20 vs Day 25	Two-sided t test with Bonferroni correction	1
	Mean length of CPs ≥20 µm	Day 20 vs Day 25	Two-sided t test with Bonferroni correction	1
	Maximum length of CPs ≥20 µm	Day 20 vs Day 25	Two-sided t test with Bonferroni correction	1
qIs57; daf-2(rf)	Number of CPs ≥20 µm	Day 20 vs Day 30	Two-sided t test with Bonferroni correction	1
	Mean length of CPs ≥20 µm	Day 20 vs Day 30	Two-sided t test with Bonferroni correction	1
	Maximum length of CPs ≥20 µm	Day 20 vs Day 30	Two-sided t test with Bonferroni correction	1
qIs57; daf-2(rf)	Number of CPs ≥20 µm	Day 25 vs Day 30	Two-sided t test with Bonferroni correction	1
	Mean length of CPs ≥20 µm	Day 25 vs Day 30	Two-sided t test with Bonferroni correction	1
	Maximum length of CPs ≥20 µm	Day 25 vs Day 30	Two-sided t test with Bonferroni correction	1

## Sheet: Figure S5
Genotype	Property Analyzed	Comparison	Test	p-value
Figure S5
qIs57	Prop. with any CPs ≥20 µm	Day 1 vs Day 6	Fisher's exact test
	Number of CPs ≥20 µm	Day 1 vs Day 6	Two-sided t test with Bonferroni correction	1.2e-07
	Mean length of CPs ≥20 µm	Day 1 vs Day 6	Two-sided t test with Bonferroni correction	5.2e-08
	Maximum length of CPs ≥20 µm	Day 1 vs Day 6	Two-sided t test with Bonferroni correction	9.8e-05
qIs57; daf-2(rf)	Prop. with any CPs ≥20 µm	Day 1 vs Day 6	Fisher's exact test
	Number of CPs ≥20 µm	Day 1 vs Day 6	Two-sided t test with Bonferroni correction	1
	Mean length of CPs ≥20 µm	Day 1 vs Day 6	Two-sided t test with Bonferroni correction	8e-07
	Maximum length of CPs ≥20 µm	Day 1 vs Day 6	Two-sided t test with Bonferroni correction	1e-05
daf-16(0); qIs57; daf-2(rf)	Prop. with any CPs ≥20 µm	Day 1 vs Day 6	Fisher's exact test
	Number of CPs ≥20 µm	Day 1 vs Day 6	Two-sided t test with Bonferroni correction	1
	Mean length of CPs ≥20 µm	Day 1 vs Day 6	Two-sided t test with Bonferroni correction	0.513
	Maximum length of CPs ≥20 µm	Day 1 vs Day 6	Two-sided t test with Bonferroni correction	1
daf-16(0); qIs57	Prop. with any CPs ≥20 µm	Day 1 vs Day 6	Fisher's exact test
	Number of CPs ≥20 µm	Day 1 vs Day 6	Two-sided t test with Bonferroni correction	0.782
	Mean length of CPs ≥20 µm	Day 1 vs Day 6	Two-sided t test with Bonferroni correction	0.036
	Maximum length of CPs ≥20 µm	Day 1 vs Day 6	Two-sided t test with Bonferroni correction	1
qIs57	Prop. with any CPs ≥20 µm	Day 6 vs Day 10	Fisher's exact test
	Number of CPs ≥20 µm	Day 6 vs Day 10	Two-sided t test with Bonferroni correction	9.6e-08
	Mean length of CPs ≥20 µm	Day 6 vs Day 10	Two-sided t test with Bonferroni correction	0.0052
	Maximum length of CPs ≥20 µm	Day 6 vs Day 10	Two-sided t test with Bonferroni correction	1.5e-07
qIs57; daf-2(rf)	Prop. with any CPs ≥20 µm	Day 6 vs Day 10	Fisher's exact test
	Number of CPs ≥20 µm	Day 6 vs Day 10	Two-sided t test with Bonferroni correction	0.045
	Mean length of CPs ≥20 µm	Day 6 vs Day 10	Two-sided t test with Bonferroni correction	1
	Maximum length of CPs ≥20 µm	Day 6 vs Day 10	Two-sided t test with Bonferroni correction	1
daf-16(0); qIs57; daf-2(rf)	Prop. with any CPs ≥20 µm	Day 6 vs Day 10	Fisher's exact test
	Number of CPs ≥20 µm	Day 6 vs Day 10	Two-sided t test with Bonferroni correction	5.3e-05
	Mean length of CPs ≥20 µm	Day 6 vs Day 10	Two-sided t test with Bonferroni correction	0.0092
	Maximum length of CPs ≥20 µm	Day 6 vs Day 10	Two-sided t test with Bonferroni correction	5.7e-06
daf-16(0); qIs57	Prop. with any CPs ≥20 µm	Day 6 vs Day 10	Fisher's exact test
	Number of CPs ≥20 µm	Day 6 vs Day 10	Two-sided t test with Bonferroni correction	3.04e-07
	Mean length of CPs ≥20 µm	Day 6 vs Day 10	Two-sided t test with Bonferroni correction	0.00016
	Maximum length of CPs ≥20 µm	Day 6 vs Day 10	Two-sided t test with Bonferroni correction	6.3e-07
qIs57	Prop. with any CPs ≥20 µm	Day 1 vs Day 10	Fisher's exact test	0.011
	Number of CPs ≥20 µm	Day 1 vs Day 10	Two-sided t test with Bonferroni correction	1.6e-17
	Mean length of CPs ≥20 µm	Day 1 vs Day 10	Two-sided t test with Bonferroni correction	1.6e-09
	Maximum length of CPs ≥20 µm	Day 1 vs Day 10	Two-sided t test with Bonferroni correction	4.6e-16
qIs57; daf-2(rf)	Prop. with any CPs ≥20 µm	Day 1 vs Day 10	Fisher's exact test	1
	Number of CPs ≥20 µm	Day 1 vs Day 10	Two-sided t test with Bonferroni correction	0.368
	Mean length of CPs ≥20 µm	Day 1 vs Day 10	Two-sided t test with Bonferroni correction	0.0019
	Maximum length of CPs ≥20 µm	Day 1 vs Day 10	Two-sided t test with Bonferroni correction	0.0064
daf-16(0); qIs57; daf-2(rf)	Prop. with any CPs ≥20 µm	Day 1 vs Day 10	Fisher's exact test	1
	Number of CPs ≥20 µm	Day 1 vs Day 10	Two-sided t test with Bonferroni correction	4.4e-05
	Mean length of CPs ≥20 µm	Day 1 vs Day 10	Two-sided t test with Bonferroni correction	0.0018
	Maximum length of CPs ≥20 µm	Day 1 vs Day 10	Two-sided t test with Bonferroni correction	6.2e-05
daf-16(0); qIs57	Prop. with any CPs ≥20 µm	Day 1 vs Day 10	Fisher's exact test	0.118
	Number of CPs ≥20 µm	Day 1 vs Day 10	Two-sided t test with Bonferroni correction	9.7e-09
	Mean length of CPs ≥20 µm	Day 1 vs Day 10	Two-sided t test with Bonferroni correction	7.9e-08
	Maximum length of CPs ≥20 µm	Day 1 vs Day 10	Two-sided t test with Bonferroni correction	3.4e-08

## Sheet: Figure S6
Genotype	Property Analyzed	Comparison	Test	p-value
Figure S6
daf-16(0); qIs57; daf-2(rf)	Proportion with any CPs ≥20 µm	Day 1 vs Day 6	Fisher's exact test
	Mean length of CPs ≥20 µm	Day 1 vs Day 6	Two-sided t test with Bonferroni correction	1
	Maximum length of CPs ≥20 µm	Day 1 vs Day 6	Two-sided t test with Bonferroni correction	1
daf-16(0); qIs57; daf-2(rf); daf-16p::daf-16(+)	Proportion with any CPs ≥20 µm	Day 1 vs Day 6	Fisher's exact test
	Mean length of CPs ≥20 µm	Day 1 vs Day 6	Two-sided t test with Bonferroni correction	1
	Maximum length of CPs ≥20 µm	Day 1 vs Day 6	Two-sided t test with Bonferroni correction	1
daf-16(0); qIs57; daf-2(rf); daf-16p::daf-16(+) NR	Proportion with any CPs ≥20 µm	Day 1 vs Day 6	Fisher's exact test
	Mean length of CPs ≥20 µm	Day 1 vs Day 6	Two-sided t test with Bonferroni correction	0.17
	Maximum length of CPs ≥20 µm	Day 1 vs Day 6	Two-sided t test with Bonferroni correction	0.027
daf-16(0); qIs57; daf-2(rf); lag-2p::daf-16(+)	Proportion with any CPs ≥20 µm	Day 1 vs Day 6	Fisher's exact test
	Mean length of CPs ≥20 µm	Day 1 vs Day 6	Two-sided t test with Bonferroni correction	0.006
	Maximum length of CPs ≥20 µm	Day 1 vs Day 6	Two-sided t test with Bonferroni correction	0.027
daf-16(0); qIs57; daf-2(rf); lag-2p::daf-16(+) NR	Proportion with any CPs ≥20 µm	Day 1 vs Day 6	Fisher's exact test
	Mean length of CPs ≥20 µm	Day 1 vs Day 6	Two-sided t test with Bonferroni correction	0.905
	Maximum length of CPs ≥20 µm	Day 1 vs Day 6	Two-sided t test with Bonferroni correction	0.41
daf-16(0); qIs57; daf-2(rf); ges-1p::daf-16(+)	Proportion with any CPs ≥20 µm	Day 1 vs Day 6	Fisher's exact test
	Mean length of CPs ≥20 µm	Day 1 vs Day 6	Two-sided t test with Bonferroni correction	0.222
	Maximum length of CPs ≥20 µm	Day 1 vs Day 6	Two-sided t test with Bonferroni correction	0.903
daf-16(0); qIs57; daf-2(rf); ges-1p::daf-16(+) NR	Proportion with any CPs ≥20 µm	Day 1 vs Day 6	Fisher's exact test
	Mean length of CPs ≥20 µm	Day 1 vs Day 6	Two-sided t test with Bonferroni correction	0.096
	Maximum length of CPs ≥20 µm	Day 1 vs Day 6	Two-sided t test with Bonferroni correction	1
daf-16(0); qIs57; daf-2(rf); unc-119p::daf-16(+)	Proportion with any CPs ≥20 µm	Day 1 vs Day 6	Fisher's exact test
	Mean length of CPs ≥20 µm	Day 1 vs Day 6	Two-sided t test with Bonferroni correction	1
	Maximum length of CPs ≥20 µm	Day 1 vs Day 6	Two-sided t test with Bonferroni correction	1
daf-16(0); qIs57; daf-2(rf); unc-119p::daf-16(+) NR	Proportion with any CPs ≥20 µm	Day 1 vs Day 6	Fisher's exact test
	Mean length of CPs ≥20 µm	Day 1 vs Day 6	Two-sided t test with Bonferroni correction	0.993
	Maximum length of CPs ≥20 µm	Day 1 vs Day 6	Two-sided t test with Bonferroni correction	0.904
daf-16(0); qIs57; daf-2(rf); fos-1p::daf-16(+)	Proportion with any CPs ≥20 µm	Day 1 vs Day 6	Fisher's exact test
	Mean length of CPs ≥20 µm	Day 1 vs Day 6	Two-sided t test with Bonferroni correction	1
	Maximum length of CPs ≥20 µm	Day 1 vs Day 6	Two-sided t test with Bonferroni correction	1
daf-16(0); qIs57; daf-2(rf); fos-1p::daf-16(+) NR	Proportion with any CPs ≥20 µm	Day 1 vs Day 6	Fisher's exact test
	Mean length of CPs ≥20 µm	Day 1 vs Day 6	Two-sided t test with Bonferroni correction	1
	Maximum length of CPs ≥20 µm	Day 1 vs Day 6	Two-sided t test with Bonferroni correction	0.724
daf-16(0); qIs57; daf-2(rf); myo-3p::daf-16(+)	Proportion with any CPs ≥20 µm	Day 1 vs Day 6	Fisher's exact test
	Mean length of CPs ≥20 µm	Day 1 vs Day 6	Two-sided t test with Bonferroni correction	0.377
	Maximum length of CPs ≥20 µm	Day 1 vs Day 6	Two-sided t test with Bonferroni correction	0.06
daf-16(0); qIs57; daf-2(rf); myo-3p::daf-16(+) NR	Proportion with any CPs ≥20 µm	Day 1 vs Day 6	Fisher's exact test
	Mean length of CPs ≥20 µm	Day 1 vs Day 6	Two-sided t test with Bonferroni correction	0.993
	Maximum length of CPs ≥20 µm	Day 1 vs Day 6	Two-sided t test with Bonferroni correction	0.882
daf-16(0); qIs57; daf-2(rf)	Proportion with any CPs ≥20 µm	Day 6 vs Day 10	Fisher's exact test
	Mean length of CPs ≥20 µm	Day 6 vs Day 10	Two-sided t test with Bonferroni correction	1.94e-19
	Maximum length of CPs ≥20 µm	Day 6 vs Day 10	Two-sided t test with Bonferroni correction	1.72e-20
daf-16(0); qIs57; daf-2(rf); daf-16p::daf-16(+)	Proportion with any CPs ≥20 µm	Day 6 vs Day 10	Fisher's exact test
	Mean length of CPs ≥20 µm	Day 6 vs Day 10	Two-sided t test with Bonferroni correction	1
	Maximum length of CPs ≥20 µm	Day 6 vs Day 10	Two-sided t test with Bonferroni correction	1
daf-16(0); qIs57; daf-2(rf); daf-16p::daf-16(+) NR	Proportion with any CPs ≥20 µm	Day 6 vs Day 10	Fisher's exact test
	Mean length of CPs ≥20 µm	Day 6 vs Day 10	Two-sided t test with Bonferroni correction	0.00902
	Maximum length of CPs ≥20 µm	Day 6 vs Day 10	Two-sided t test with Bonferroni correction	0.00225
daf-16(0); qIs57; daf-2(rf); lag-2p::daf-16(+)	Proportion with any CPs ≥20 µm	Day 6 vs Day 10	Fisher's exact test
	Mean length of CPs ≥20 µm	Day 6 vs Day 10	Two-sided t test with Bonferroni correction	2.3e-05
	Maximum length of CPs ≥20 µm	Day 6 vs Day 10	Two-sided t test with Bonferroni correction	7.78e-07
daf-16(0); qIs57; daf-2(rf); lag-2p::daf-16(+) NR	Proportion with any CPs ≥20 µm	Day 6 vs Day 10	Fisher's exact test
	Mean length of CPs ≥20 µm	Day 6 vs Day 10	Two-sided t test with Bonferroni correction	0.024
	Maximum length of CPs ≥20 µm	Day 6 vs Day 10	Two-sided t test with Bonferroni correction	0.055
daf-16(0); qIs57; daf-2(rf); ges-1p::daf-16(+)	Proportion with any CPs ≥20 µm	Day 6 vs Day 10	Fisher's exact test
	Mean length of CPs ≥20 µm	Day 6 vs Day 10	Two-sided t test with Bonferroni correction	0.094
	Maximum length of CPs ≥20 µm	Day 6 vs Day 10	Two-sided t test with Bonferroni correction	0.062
daf-16(0); qIs57; daf-2(rf); ges-1p::daf-16(+) NR	Proportion with any CPs ≥20 µm	Day 6 vs Day 10	Fisher's exact test
	Mean length of CPs ≥20 µm	Day 6 vs Day 10	Two-sided t test with Bonferroni correction	0.000774
	Maximum length of CPs ≥20 µm	Day 6 vs Day 10	Two-sided t test with Bonferroni correction	0.000247
daf-16(0); qIs57; daf-2(rf); unc-119p::daf-16(+)	Proportion with any CPs ≥20 µm	Day 6 vs Day 10	Fisher's exact test
	Mean length of CPs ≥20 µm	Day 6 vs Day 10	Two-sided t test with Bonferroni correction	0.062
	Maximum length of CPs ≥20 µm	Day 6 vs Day 10	Two-sided t test with Bonferroni correction	0.031
daf-16(0); qIs57; daf-2(rf); unc-119p::daf-16(+) NR	Proportion with any CPs ≥20 µm	Day 6 vs Day 10	Fisher's exact test
	Mean length of CPs ≥20 µm	Day 6 vs Day 10	Two-sided t test with Bonferroni correction	9.08e-08
	Maximum length of CPs ≥20 µm	Day 6 vs Day 10	Two-sided t test with Bonferroni correction	3.98e-08
daf-16(0); qIs57; daf-2(rf); fos-1p::daf-16(+)	Proportion with any CPs ≥20 µm	Day 6 vs Day 10	Fisher's exact test
	Mean length of CPs ≥20 µm	Day 6 vs Day 10	Two-sided t test with Bonferroni correction	0.044
	Maximum length of CPs ≥20 µm	Day 6 vs Day 10	Two-sided t test with Bonferroni correction	0.052
daf-16(0); qIs57; daf-2(rf); fos-1p::daf-16(+) NR	Proportion with any CPs ≥20 µm	Day 6 vs Day 10	Fisher's exact test
	Mean length of CPs ≥20 µm	Day 6 vs Day 10	Two-sided t test with Bonferroni correction	0.000877
	Maximum length of CPs ≥20 µm	Day 6 vs Day 10	Two-sided t test with Bonferroni correction	0.013
daf-16(0); qIs57; daf-2(rf); myo-3p::daf-16(+)	Proportion with any CPs ≥20 µm	Day 6 vs Day 10	Fisher's exact test
	Mean length of CPs ≥20 µm	Day 6 vs Day 10	Two-sided t test with Bonferroni correction	0.572
	Maximum length of CPs ≥20 µm	Day 6 vs Day 10	Two-sided t test with Bonferroni correction	0.22
daf-16(0); qIs57; daf-2(rf); myo-3p::daf-16(+) NR	Proportion with any CPs ≥20 µm	Day 6 vs Day 10	Fisher's exact test
	Mean length of CPs ≥20 µm	Day 6 vs Day 10	Two-sided t test with Bonferroni correction	0.058
	Maximum length of CPs ≥20 µm	Day 6 vs Day 10	Two-sided t test with Bonferroni correction	0.272
daf-16(0); qIs57; daf-2(rf)	Proportion with any CPs ≥20 µm	Day 1 vs Day 10	Fisher's exact test	0.061
	Mean length of CPs ≥20 µm	Day 1 vs Day 10	Two-sided t test with Bonferroni correction	4.62e-21
	Maximum length of CPs ≥20 µm	Day 1 vs Day 10	Two-sided t test with Bonferroni correction	6.33e-20
daf-16(0); qIs57; daf-2(rf); daf-16p::daf-16(+)	Proportion with any CPs ≥20 µm	Day 1 vs Day 10	Fisher's exact test	1
	Mean length of CPs ≥20 µm	Day 1 vs Day 10	Two-sided t test with Bonferroni correction	1
	Maximum length of CPs ≥20 µm	Day 1 vs Day 10	Two-sided t test with Bonferroni correction	1
daf-16(0); qIs57; daf-2(rf); daf-16p::daf-16(+) NR	Proportion with any CPs ≥20 µm	Day 1 vs Day 10	Fisher's exact test	0.434
	Mean length of CPs ≥20 µm	Day 1 vs Day 10	Two-sided t test with Bonferroni correction	1.31e-05
	Maximum length of CPs ≥20 µm	Day 1 vs Day 10	Two-sided t test with Bonferroni correction	2.1e-08
daf-16(0); qIs57; daf-2(rf); lag-2p::daf-16(+)	Proportion with any CPs ≥20 µm	Day 1 vs Day 10	Fisher's exact test	0.015
	Mean length of CPs ≥20 µm	Day 1 vs Day 10	Two-sided t test with Bonferroni correction	0.0496
	Maximum length of CPs ≥20 µm	Day 1 vs Day 10	Two-sided t test with Bonferroni correction	0.000243
daf-16(0); qIs57; daf-2(rf); lag-2p::daf-16(+) NR	Proportion with any CPs ≥20 µm	Day 1 vs Day 10	Fisher's exact test	1
	Mean length of CPs ≥20 µm	Day 1 vs Day 10	Two-sided t test with Bonferroni correction	0.211
	Maximum length of CPs ≥20 µm	Day 1 vs Day 10	Two-sided t test with Bonferroni correction	0.736
daf-16(0); qIs57; daf-2(rf); ges-1p::daf-16(+)	Proportion with any CPs ≥20 µm	Day 1 vs Day 10	Fisher's exact test	1
	Mean length of CPs ≥20 µm	Day 1 vs Day 10	Two-sided t test with Bonferroni correction	0.000726
	Maximum length of CPs ≥20 µm	Day 1 vs Day 10	Two-sided t test with Bonferroni correction	0.00702
daf-16(0); qIs57; daf-2(rf); ges-1p::daf-16(+) NR	Proportion with any CPs ≥20 µm	Day 1 vs Day 10	Fisher's exact test	0.394
	Mean length of CPs ≥20 µm	Day 1 vs Day 10	Two-sided t test with Bonferroni correction	1.32e-06
	Maximum length of CPs ≥20 µm	Day 1 vs Day 10	Two-sided t test with Bonferroni correction	0.00237
daf-16(0); qIs57; daf-2(rf); unc-119p::daf-16(+)	Proportion with any CPs ≥20 µm	Day 1 vs Day 10	Fisher's exact test	1
	Mean length of CPs ≥20 µm	Day 1 vs Day 10	Two-sided t test with Bonferroni correction	0.148
	Maximum length of CPs ≥20 µm	Day 1 vs Day 10	Two-sided t test with Bonferroni correction	0.226
daf-16(0); qIs57; daf-2(rf); unc-119p::daf-16(+) NR	Proportion with any CPs ≥20 µm	Day 1 vs Day 10	Fisher's exact test	0.485
	Mean length of CPs ≥20 µm	Day 1 vs Day 10	Two-sided t test with Bonferroni correction	3.69e-06
	Maximum length of CPs ≥20 µm	Day 1 vs Day 10	Two-sided t test with Bonferroni correction	2.61e-09
daf-16(0); qIs57; daf-2(rf); fos-1p::daf-16(+)	Proportion with any CPs ≥20 µm	Day 1 vs Day 10	Fisher's exact test	<0.0001
	Mean length of CPs ≥20 µm	Day 1 vs Day 10	Two-sided t test with Bonferroni correction	0.0026
	Maximum length of CPs ≥20 µm	Day 1 vs Day 10	Two-sided t test with Bonferroni correction	0.033
daf-16(0); qIs57; daf-2(rf); fos-1p::daf-16(+) NR	Proportion with any CPs ≥20 µm	Day 1 vs Day 10	Fisher's exact test	1
	Mean length of CPs ≥20 µm	Day 1 vs Day 10	Two-sided t test with Bonferroni correction	0.00104
	Maximum length of CPs ≥20 µm	Day 1 vs Day 10	Two-sided t test with Bonferroni correction	0.057
daf-16(0); qIs57; daf-2(rf); myo-3p::daf-16(+)	Proportion with any CPs ≥20 µm	Day 1 vs Day 10	Fisher's exact test	1
	Mean length of CPs ≥20 µm	Day 1 vs Day 10	Two-sided t test with Bonferroni correction	1
	Maximum length of CPs ≥20 µm	Day 1 vs Day 10	Two-sided t test with Bonferroni correction	1
daf-16(0); qIs57; daf-2(rf); myo-3p::daf-16(+) NR	Proportion with any CPs ≥20 µm	Day 1 vs Day 10	Fisher's exact test	1
	Mean length of CPs ≥20 µm	Day 1 vs Day 10	Two-sided t test with Bonferroni correction	0.00885
	Maximum length of CPs ≥20 µm	Day 1 vs Day 10	Two-sided t test with Bonferroni correction	0.706

## Sheet: Figure S8
Genotype	Treatment	Property Analyzed	Comparison	Test	p-value
Figure S8
rrf-1(pk1417); qIs57	L4440	Mean length of CPs ≥20 µm	Day 1 vs Day 6	Two-sided t test with Bonferroni correction	0.026
	daf-16 RNAi	Mean length of CPs ≥20 µm	Day 1 vs Day 6	Two-sided t test with Bonferroni correction	1
qIs57; daf-2(rf)	L4440	Mean length of CPs ≥20 µm	Day 1 vs Day 6	Two-sided t test with Bonferroni correction	0.000491
	daf-16 RNAi	Mean length of CPs ≥20 µm	Day 1 vs Day 6	Two-sided t test with Bonferroni correction	0.217
rrf-1(pk1417); qIs57; daf-2(rf)	L4440	Mean length of CPs ≥20 µm	Day 1 vs Day 6	Two-sided t test with Bonferroni correction	0.00113
	daf-16 RNAi	Mean length of CPs ≥20 µm	Day 1 vs Day 6	Two-sided t test with Bonferroni correction	0.031
rrf-1(pk1417); qIs57	L4440	Mean length of CPs ≥20 µm	Day 6 vs Day 10	Two-sided t test with Bonferroni correction	1
	daf-16 RNAi	Mean length of CPs ≥20 µm	Day 6 vs Day 10	Two-sided t test with Bonferroni correction	0.211
qIs57; daf-2(rf)	L4440	Mean length of CPs ≥20 µm	Day 6 vs Day 10	Two-sided t test with Bonferroni correction	1
	daf-16 RNAi	Mean length of CPs ≥20 µm	Day 6 vs Day 10	Two-sided t test with Bonferroni correction	1
rrf-1(pk1417); qIs57; daf-2(rf)	L4440	Mean length of CPs ≥20 µm	Day 6 vs Day 10	Two-sided t test with Bonferroni correction	1
	daf-16 RNAi	Mean length of CPs ≥20 µm	Day 6 vs Day 10	Two-sided t test with Bonferroni correction	0.771
rrf-1(pk1417); qIs57	L4440	Mean length of CPs ≥20 µm	Day 1 vs Day 10	Two-sided t test with Bonferroni correction	0.018
	daf-16 RNAi	Mean length of CPs ≥20 µm	Day 1 vs Day 10	Two-sided t test with Bonferroni correction	0.012
qIs57; daf-2(rf)	L4440	Mean length of CPs ≥20 µm	Day 1 vs Day 10	Two-sided t test with Bonferroni correction	0.0009
	daf-16 RNAi	Mean length of CPs ≥20 µm	Day 1 vs Day 10	Two-sided t test with Bonferroni correction	0.874
rrf-1(pk1417); qIs57; daf-2(rf)	L4440	Mean length of CPs ≥20 µm	Day 1 vs Day 10	Two-sided t test with Bonferroni correction	0.000536
	daf-16 RNAi	Mean length of CPs ≥20 µm	Day 1 vs Day 10	Two-sided t test with Bonferroni correction	0.00041
rrf-1(pk1417); qIs57	L4440	Maximum length of CPs ≥20 µm	Day 1 vs Day 6	Two-sided t test with Bonferroni correction	0.146
	daf-16 RNAi	Maximum length of CPs ≥20 µm	Day 1 vs Day 6	Two-sided t test with Bonferroni correction	1
qIs57; daf-2(rf)	L4440	Maximum length of CPs ≥20 µm	Day 1 vs Day 6	Two-sided t test with Bonferroni correction	0.118
	daf-16 RNAi	Maximum length of CPs ≥20 µm	Day 1 vs Day 6	Two-sided t test with Bonferroni correction	1
rrf-1(pk1417); qIs57; daf-2(rf)	L4440	Maximum length of CPs ≥20 µm	Day 1 vs Day 6	Two-sided t test with Bonferroni correction	0.00292
	daf-16 RNAi	Maximum length of CPs ≥20 µm	Day 1 vs Day 6	Two-sided t test with Bonferroni correction	0.328
rrf-1(pk1417); qIs57	L4440	Maximum length of CPs ≥20 µm	Day 6 vs Day 10	Two-sided t test with Bonferroni correction	1
	daf-16 RNAi	Maximum length of CPs ≥20 µm	Day 6 vs Day 10	Two-sided t test with Bonferroni correction	0.087
qIs57; daf-2(rf)	L4440	Maximum length of CPs ≥20 µm	Day 6 vs Day 10	Two-sided t test with Bonferroni correction	1
	daf-16 RNAi	Maximum length of CPs ≥20 µm	Day 6 vs Day 10	Two-sided t test with Bonferroni correction	0.883
rrf-1(pk1417); qIs57; daf-2(rf)	L4440	Maximum length of CPs ≥20 µm	Day 6 vs Day 10	Two-sided t test with Bonferroni correction	1
	daf-16 RNAi	Maximum length of CPs ≥20 µm	Day 6 vs Day 10	Two-sided t test with Bonferroni correction	1
rrf-1(pk1417); qIs57	L4440	Maximum length of CPs ≥20 µm	Day 1 vs Day 10	Two-sided t test with Bonferroni correction	0.695
	daf-16 RNAi	Maximum length of CPs ≥20 µm	Day 1 vs Day 10	Two-sided t test with Bonferroni correction	0.0057
qIs57; daf-2(rf)	L4440	Maximum length of CPs ≥20 µm	Day 1 vs Day 10	Two-sided t test with Bonferroni correction	0.013
	daf-16 RNAi	Maximum length of CPs ≥20 µm	Day 1 vs Day 10	Two-sided t test with Bonferroni correction	0.619
rrf-1(pk1417); qIs57; daf-2(rf)	L4440	Maximum length of CPs ≥20 µm	Day 1 vs Day 10	Two-sided t test with Bonferroni correction	0.00474
	daf-16 RNAi	Maximum length of CPs ≥20 µm	Day 1 vs Day 10	Two-sided t test with Bonferroni correction	0.062

[truncated: 4 more sheets: Figure S9, Figure S10, Figure S11, Figure S12]
